# Supplementary material for: Common bunt in organic wheat: unravelling infection characteristics relevant for resistance breeding
Source: Front Plant Sci. 2023 Oct 11;14:1264458. doi: 10.3389/fpls.2023.1264458 (PMC10598596; doi:10.3389/fpls.2023.1264458)
Supplement: Supplementary file 1 [file Table_1.xlsx]

## Sheet: Metadata
	Title:	Common bunt in organic wheat: unravelling infection characteristics relevant for resistance breeding
	Journal:	Frontiers in Plant Science
	Research Topic:	Trends and perspectives on breeding for organic agriculture
	DOI:	10.3389/fpls.2023.1264458
	Authors (ORCIDs):	Magdalena Lunzer (0000-0002-1132-5738)
		Veronika Dumalasová (0000-0002-7444-1699)
		Kilian Pfatritsch
		Hermann Buerstmayr (0000-0002-0748-2351)
		Heinrich Grausgruber (0000-0003-4790-0922)
	Corresponding author:	Heinrich Grausgruber, Department of Crop Sciences, University of Natural Resources and Life Sciences, Vienna, Konrad-Lorenz Straße 20, 3430 Tulln, Austria heinrich.grausgruber@boku.ac.at
	Content:
	Table S1:	Phenotypic scores of common bunt incidence in 150 ears per plot (CB%), number of bunt sori relative to the total number of grains in 50 ears per plot (BS%) and the weight of bunt sori relative to the total grain weight in 50 ears per plot (WBS%) as well as QTL assignments based on marker-assisted selection for all lines in the diversity panel
	Table S2:	KASP (Kompetitive Allele-Specific PCR) markers used for marker-assisted selection in multi-parent breeding lines
	Table S3:	Progeny of multi-parent breeding lines subjected to marker-assisted selection with number of F1 lines tested, putative bunt resistance QTL harboured and KASP markers used for selection as well as final number of positively selected lines
	Table S4:	Common bunt incidence (%) for genotypes of the bunt differential set across four years and two locations: Austria (Tulln, AT) in 2021 and 2022; Czech Republic (Prague, CZ) in 2019, 2020 and 2021.

## Sheet: Table S1
	Table S1 Phenotypic scores of common bunt incidence in 150 ears per plot (CB%), the number of bunt sori relative to the total number of grains in 50 ears per plot (BS%), and the weight of bunt sori relative to the total grain weight in 50 head per plot (WBS%), all in percentages, in Tulln (Austria) and Prague (Czech Republic) in two consecutive years (2021 and 2022). For each genotype, the group …
	GROUP / GENE	GENOTYPE	PEDIGREE / YEAR OF RELEASE / COUNTRY OF ORIGIN	TULLN 2021			PRAGUE 2021	TULLN 2022			PRAGUE 2022	QTL
				CB%	BS%	WBS%	CB%	CB%	BS%	WBS%	CB%
	multi-parent BL	474_U0635-36K	TILLIKO/P101.30					86	91.12	81.18
	multi-parent BL	516_EX01.10G	SPONTAN/S5.58//Tobias/3/GENIUS/S5.58//Ehogold	2.66667	3.22181	1.5082	11.5152	4	0	0	3.9	1A, 1B
	multi-parent BL	516_EX01.11G	SPONTAN/S5.58//Tobias/3/GENIUS/S5.58//Ehogold	5.33333	2.45629	1.02845	16.2437	0.671141	1.97824	0.37805	0	1A, 1B
	multi-parent BL	516_EX01.5K	SPONTAN/S5.58//Tobias/3/GENIUS/S5.58//Ehogold	7.40136	2.8125	1.13796		15.6667	2.87456	1.27785	2.2	1A, 7D
	multi-parent BL	516_EX01.6K	SPONTAN/S5.58//Tobias/3/GENIUS/S5.58//Ehogold	0	0	0		0.333333	0	0	0	1B, 7D
	multi-parent BL	516_EX01.N0547G	SPONTAN/S5.58//Tobias/3/GENIUS/S5.58//Ehogold	8	7.72968	2.46569	21.6867	20	8.32937	3.96825	2.7
	multi-parent BL	516_EX01.N0547K	SPONTAN/S5.58//Tobias/3/GENIUS/S5.58//Ehogold	30.6667	14.678	5.76262	56.5789				3.6
	multi-parent BL	517_EX02.10	Mv Kolompos/S5.58//Midas/3/GENIUS/S5.58//Ehogold	8.66667	9.08719	4.22452		5.96026	1.31687	0.539966		1A
	multi-parent BL	517_EX02.11K	Mv Kolompos/S5.58//Midas/3/GENIUS/S5.58//Ehogold	6	1.42319	0.491902	13.5659	8	0.716479	0.140414	2.2	1A, 1B
	multi-parent BL	517_EX02.N0532A.G	Mv Kolompos/S5.58//Midas/3/GENIUS/S5.58//Ehogold	28.6667	13.0573	4.78567	48.0851				0.9
	multi-parent BL	517_EX02.N0532A.K	Mv Kolompos/S5.58//Midas/3/GENIUS/S5.58//Ehogold	3.25641	2.2862	0.920108	18.2648	2.01342	1.28388	0.400779	1
	multi-parent BL	518_EX03.11G	S5.58/TOMMI//Nemchinovskaya 17/3/SPONTAN/S5.58//Tobias	16	5.13176	2.18579	7.24638	10	0.738648	0.258298	4.2	1A
	multi-parent BL	518_EX03.3K	S5.58/TOMMI//Nemchinovskaya 17/3/SPONTAN/S5.58//Tobias	66	52.838	32.2112						1A
	multi-parent BL	518_EX03.8G	S5.58/TOMMI//Nemchinovskaya 17/3/SPONTAN/S5.58//Tobias	1.33333	0.1228	0.0431406	10.9215	6.95614	3.11738	1.30726	0	1B
	multi-parent BL	518_EX03.N0533B.G	S5.58/TOMMI//Nemchinovskaya 17/3/SPONTAN/S5.58//Tobias				1.77305				2
	multi-parent BL	518_EX03.N0533B.K	S5.58/TOMMI//Nemchinovskaya 17/3/SPONTAN/S5.58//Tobias	9.25203	5.24304	2.6591	22.9885	22.1477	4.45997	1.37204	1.5
	multi-parent BL	521_EX08.11K	GENIUS/S5.58//Ehogold/3/SPONTAN/S5.58//TILLSTOP	7.33333	4.63506	2.00814		6.56209	2.66952	1.12058	0.9	1A (?), 1B
	multi-parent BL	521_EX08.14K	GENIUS/S5.58//Ehogold/3/SPONTAN/S5.58//TILLSTOP	7.33333	2.88963	1.06039		10.3333	2.15669	0.738463	0	1A, 7D
	multi-parent BL	521_EX08.1G	GENIUS/S5.58//Ehogold/3/SPONTAN/S5.58//TILLSTOP	0	0	0		0	0	0	0	1B, 7D
	multi-parent BL	521_EX08.3K	GENIUS/S5.58//Ehogold/3/SPONTAN/S5.58//TILLSTOP	15.8693	15.7283	5.58699	33.6364	6	4.43329	1.53292	6.1	1A (?), 1B (?), 7D
	multi-parent BL	521_EX08.N0533A.G	GENIUS/S5.58//Ehogold/3/SPONTAN/S5.58//TILLSTOP	5.60606	5.14257	1.52326	10.2362	7.33333	3.56194	0.90558	6.1
	multi-parent BL	521_EX08.N0533B.K	GENIUS/S5.58//Ehogold/3/SPONTAN/S5.58//TILLSTOP	18.6667	10.0264	4.57969	6.55738	10.6667	2.44318	1.07688	2.7
	multi-parent BL	522_EX09.4G	GENIUS/S5.58//Ehogold/3/SPONTAN/S5.58//Tobias	0.666667	0	0	0.743494	0.666667	0.0587544	0	0	1A, 7D
	multi-parent BL	522_EX09.6G_U	GENIUS/S5.58//Ehogold/3/SPONTAN/S5.58//Tobias	11.3333	2.58017	1.01794		8.0179	4.60086	1.81114	0	1A, 1B
	multi-parent BL	522_EX09.N0543G	GENIUS/S5.58//Ehogold/3/SPONTAN/S5.58//Tobias	36.2041	20.2336	9.62716	23.6715				7.7
	multi-parent BL	522_EX09.N0543K	GENIUS/S5.58//Ehogold/3/SPONTAN/S5.58//Tobias	24.6667	19.9654	10.3176	29.2035				14.6
	multi-parent BL	527_EX14.0539A.G	GENIUS/S5.58//Ehogold/3/SPONTAN/S5.58//TILLSTOP	12	4.81826	2.1884		10	4.61792	1.75529
	multi-parent BL	527_EX14.12	GENIUS/S5.58//Ehogold/3/SPONTAN/S5.58//TILLSTOP	20.6667	14.7863	6.49251						1A (?), 1B
	multi-parent BL	527_EX14.5	GENIUS/S5.58//Ehogold/3/SPONTAN/S5.58//TILLSTOP	10	11.88	5.15476		3.97351	2.64478	0.943396		1A (?), 1B
	multi-parent BL	527_EX14.N0539B.K	GENIUS/S5.58//Ehogold/3/SPONTAN/S5.58//TILLSTOP	26.6667	19.3498	8.39323
	multi-parent BL	528_EX15.11	SPONTAN/S5.58//Tobias/3/Arminius//Midas/S5.58	13.2308	2.30685	0.914219		2	0.0904162	0.0154997	7.4	1A, 1B (?)
	multi-parent BL	528_EX15.4G	SPONTAN/S5.58//Tobias/3/Arminius//Midas/S5.58	30.6667	27.8418	13.7525						1B (?)
	multi-parent BL	528_EX15.N0544G	SPONTAN/S5.58//Tobias/3/Arminius//Midas/S5.58	17.3333	6.22864	1.93158		10.6667	1.45951	1.33362
	multi-parent BL	534_EX21.3	SPONTAN/S5.58//Tobias/3/P101.30/Toras	12	8.35073	3.26728		5.33333	3.26864	1.19126		1A, 1B (?)
	multi-parent BL	534_EX21.5K	SPONTAN/S5.58//Tobias/3/P101.30/Toras	2.01361	0.909091	0.386527		10.3423	1.35	0.393195	2.7	7D
	multi-parent BL	534_EX21.7K	SPONTAN/S5.58//Tobias/3/P101.30/Toras	16	7.55536	2.71277		24.6667	6.22986	2.12605		1B (?), 7D
	multi-parent BL	534_EX21.N0548B.K	SPONTAN/S5.58//Tobias/3/P101.30/Toras	55.3333	34.9398	17.5824
	multi-parent BL	559_EX06.14G	SPONTAN/S5.58//TILLSTOP/3/AXARO//Midas/S5.58	0.666667	0	0		0	0	0	0.6	1A (?), 1B (?), 7A
	multi-parent BL	559_EX06.4	SPONTAN/S5.58//TILLSTOP/3/AXARO//Midas/S5.58	0	0	0	1.15385	0	0	0	0	1A (?), 1B
	multi-parent BL	559_EX06.8G	SPONTAN/S5.58//TILLSTOP/3/AXARO//Midas/S5.58				7.22892				12
	multi-parent BL	559_EX06.9G	SPONTAN/S5.58//TILLSTOP/3/AXARO//Midas/S5.58	6	4.30955	1.76813	2.24215	11.6203	3.59208	1.35165	1.4	1B (?), 7A
	multi-parent BL	561_EX13.7K	Capo/P106.24//Bernstein/3/SPONTAN/S5.58//Tobias	33.1895	8.39525	3.56736	0	20.6667	11.1317	3.30489	0	1A (?)
	multi-parent BL	561_EX13.8G	Capo/P106.24//Bernstein/3/SPONTAN/S5.58//Tobias	15.3333	7.34887	2.98251		31.3333	7.92716	2.76431		1A (?)
	multi-parent BL	561_EX13.N0540A.G	Capo/P106.24//Bernstein/3/SPONTAN/S5.58//Tobias	13.3333	6.44055	2.58814		12.6667	3.74585	1.44911
	multi-parent BL	561_EX13.N0540A.K	Capo/P106.24//Bernstein/3/SPONTAN/S5.58//Tobias	40.6667	36.5651	11.0588	58.7629				3.5
	multi-parent BL	562_EX22.U0322K	GRAZIARO/4/GENIUS/S5.58//Ehogold/3/SPONTAN/S5.58//TILLSTOP					41.3333	26.2193	10.7986
	multi-parent BL	563_EX23.U0317-18K	GRAZIARO/4/SPONTAN/S5.58//Tobias/3/GENIUS/S5.58//Ehogold					29.0261	16.4381	7.15632
	multi-parent BL	564_EX24.U0319K	GRAZIARO/4/GENIUS/S5.58//Ehogold/3/SPONTAN/S5.58//TILLSTOP					46.9799	41.2916	20.0333
	multi-parent BL	564_EX24.U0321K	GRAZIARO/4/GENIUS/S5.58//Ehogold/3/SPONTAN/S5.58//TILLSTOP					47	46.2149	26.7395
	multi-parent BL	565_EX25.U0320K	GRAZIARO/DELORIS					17.3333	21.4251	8.40169	0
	multi-parent BL	567_EX27.U0308G	DELORIS/4/Christoph/3/SPONTAN/S5.58//Tobias					15.2759	11.6301	4.29505	0
	multi-parent BL	568_EX28.U0312K	UI SRG/GRAZIARO					6.30702	3.61082	0.77956	0
	multi-parent BL	569_EX29.U0313-14G	UI SRG/4/Christoph/3/SPONTAN/S5.58//Tobias					3.68919	1.35946	0.457816	1.6
	multi-parent BL	570_EX30.U0310-11G	UI SRG/4/SPONTAN/S5.58//Tobias/3/GENIUS/S5.58//Ehogold					0.993465	0.329253	0.116935	0
	multi-parent BL	570_EX30.U0310-11K	UI SRG/4/SPONTAN/S5.58//Tobias/3/GENIUS/S5.58//Ehogold					2	0.602669	0.191623
	multi-parent BL	571_EX31.U0309B.G	ARISTARO/DELORIS					0	0	0
	multi-parent BL	572_EX32.U0315-16G	ARISTARO/4/Mv Kolompos/S5.58//Midas/3/GENIUS/S5.58//Ehogold					9	2.77979	0.993554	3.3
	multi-parent BL	573_U0525-26K	TILLEXUS/Aurelius//S5.58/3/Rübezahl					15.4502	9.2986	3.57945
	multi-parent BL	574_U0635-36G	P101.30/RGT Reform//NS Ilina/3/Arminius					74	67.3742	48.9813
	multi-parent BL	575_U0637-38G	Aurelius//P101.30/Toras/3/Edelmann					70	72.7813	51.1898
	multi-parent BL	575_U0637-38K	Aurelius//P101.30/Toras/3/Edelmann					55.7047	38.8158	20.4253
	multi-parent BL	576_U0639-41K	NS Ilina//P101.30/RGT Reform/3/Activus					87.6667	90.527	77.0406
	multi-parent BL	577_U0642G	Aurelius//P101.30/Toras/3/Mv Karej					35.3333	20.904	8.03158
	multi-parent BL	585_U0718K	Axioma/3/Arminius//SPONTAN/TILLSTOP					58	9.66462	4.64119
	multi-parent BL	614_U0505K	SPONTAN/S5.58//Tobias/3/P101.30/TORAS/4/UNITAR								1.1
	multi-parent BL	617_U0509-10K	Arminius/3/GENIUS/S5.58//Ehogold/4/Mv Kaplar/3/Franz/Marienhofer Kolben//GLOBUS/Arnold					87.3333	74.2588	52.2015
	multi-parent BL	666_EX33_U0307G	Mv Mente/4/Mv Kolompos/S5.58//Midas/3/GENIUS/S5.58//Ehogold					16.6667	6.72783	2.30899
	breeding line	702-1102C		0.571429	0	0		0	0	0	0
	cultivar	ALESSIO	2016; Austria	57.3333	72.0074	47.2189
	cultivar	ANNIE	2014; Czech Republic	81.3333	81.5626	56.5874	0.456621
	cultivar	ARISTARO	2016; Germany	0	0	0	0.632911	1.2	0	0	0
	cultivar	BLIZZARD	1989; United States	2.66667			0.742115	0			0
	cultivar	BONNEVILLE	1994; United States	0			0	0			0
	cultivar	BRANDEX	2016; Germany	58	42.8346	22.4505
	cultivar	BUTARO	2009; Germany	20.6667	12.1918	5.2168	20.8861	81.3333	60.8142	36.2539	3.4
	Bt6	CI 10061 (Cltr 10061)		1.66667			21.8085	1
	Bt5	CI 11458 (Cltr 11458)		0.666667			62.963	10
	Bt3	CI 6703 (Cltr 6703)		10.3333			11.898	18
	cultivar	CREATOR	2014; Denmark	22	19.171	5.82938
	cultivar	DELORIS	2002; United States	1.77778	0	0	0.601504	2	0.301386	0.106238	0
	cultivar	EHOGOLD	2014; Austria	68.6667	67.6471	39.9961
	cultivar	GENIUS	2010; Germany	16	5.26496	2.12566	2.11268	24	6.95088	2.54237	0.9
	cultivar	GLOSA	2005; Romania	31.1667	15.6053	5.54596
	cultivar	GRAZIARO	2016; Germany	80.6667	74.7798	48.1915	0				1.2
	cultivar	HEERUP	2019; Denmark	21.3333	19.9675	8.52406
	Bt0	HEINES VII	1950; Germany				50.9158				50.5
	cultivar	IS LAUDIS	2015; Slovakia	20	17.1019	7.60195					28.4
	cultivar	JULARO	2011; Germany				44.381				40.2
	cultivar	MV KARÉJ	2011; Hungary	42.6667	26.8549	11.1932
	cultivar	MV KOLOMPOS	2009; Hungary	69.3333	66.1864	41.0916
	Bt4	PI 11610 (CI 1558; Cltr 1558)		1.33333			60.6414	0
	Bt12	PI 119333		0			0	0
	Btp	PI 173437		0			0	20
	Bt13	PI 181463		19.6667			0	22
	Bt2	PI 554097		56			15.4762	96
	Bt9	PI 554099		9			0	6
	Bt7	PI 554100		35.3333			48.1651	98
	Bt1	PI 554101		0			39.8477	0
	Bt10	PI 554118		32.6667			0	44
	Bt11	PI 554119		0			8.15603	0
	Bt8	PI 554120		1			0	0
	cultivar	PIZZA	2013; Switzerland	38.6667	32.7642	14.9986
	cultivar	PS DOBROMILA	2018; Slovakia	32.6667	29.9294	12.234
	cultivar	PURINO	2018; Germany	71.3333	60.4788	35.1059
	cultivar	RED RUSSIAN (CItr 4509)	before 1915	49.3333	56.9912	29.2888
	cultivar	ROYAL	2015; Switzerland	50.6667	55.1724	30.4683
	breeding line	SEC-261-05		10	3.10694	1.03268		52.0477	23.0912	10.1497	8.3
	cultivar	RÜBEZAHL	2022; Germany	32	31.8063	13.9002	78.0702				27.6
	cultivar	BLICKFANG	2021; Germany	76.6667	76.8302	55.1006	91.4894				41.8
	cultivar	SHERIFF	2015; Denmark	58	82.9693	57.6244
	breeding line	SKAGIT 1109 (PI 676251)	2016; United States	60	60.7517	33.8355
	breeding line	SKAGIT 1209 (PI 676254)		46.2313	29.2125	13.1197
	cultivar	SPONTAN	2014; Germany	16	4.42511	1.58357	6.70732	52	17.4934	9.08977	2.1
	cultivar	SU MENDOZA	2020; Germany					16.3265	1.66052	0.754571
	cultivar	SW MAGNIFIK	2005; Sweden					0	0	0
	cultivar	TENGRI	2007; Switzerland	63.3333	58.9651	34.0949
	cultivar	THOMARO	2018; Germany				57.8512				2.2
	cultivar	TILLEXUS	2018; Austria	60	76.8223	48.4226	0.607287	93			0
	cultivar	TILLIKO	2016; Germany	32.2222	32.3581	13.6121	0	44.1767	26.0919	9.3466	0
	cultivar	TILLSTOP	2018; Austria	50.6667	70.1341	41.1146	0	68			0
	cultivar	TOBIAS	2011; Austria	64	36.2617	16.5567
	cultivar	UI SRG	2012; United States	0	0	0	0	0.666667	0.025641	0.00589484	0
	breeding line	UNITAR		6	0.0463607	0.00114849		10	9.19158	2.36172	0
	cultivar	URSITA	2021; Romania	36.6667	13.1995	4.5405	10.4129				22.4
	cultivar	VIKI	2016; Czech Republic	38.9796	47.1674	22.1132
	cultivar	WENDELIN	2018; Germany	41.3333	56.7365	29.739
	cultivar	WITAL	2018; Switzerland	62	51.9288	27.1394
	cultivar	WIWA	2005; Switzerland	77.932	88.6118	74.6842
	References:
	Muellner, A.E., Buerstmayr, M., Eshonkulov, B. et al. (2021) Comparative mapping and validation of multiple disease resistance QTL for simultaneously controlling common and dwarf bunt in bread wheat. Theor. Appl. Genet. 134, 489–503. https://doi.org/10.1007/s00122-020-03708-8
	Muellner, A.E., Eshonkulov, B., Hagenguth, J. et al. (2020) Genetic mapping of the common and dwarf bunt resistance gene Bt12 descending from the wheat landrace PI119333. Euphytica 216, 83. https://doi.org/10.1007/s10681-020-02614-w

## Sheet: Table S2
	Table S2 KASP (Kompetitive Allele-Specific PCR) markers used for marker-assisted selection in multi-parent breeding lines. Mbp-positions are derived from IWGSC RefSeq v1.0
	SNP ID	BOKU-ID	Chromosome	Mbp-position	Primer	Sequence	FAM-allele	HEX-allele
	RAC875_rep_c112044_340	K2	1A	498.811	common	gttaCtttgattcacattagggcT	T	C
					forward_1	GAAGGTGACCAAGTTCATGCTccagtgaagagaagagagctT
					forward_2	GAAGGTCGGAGTCAACGGATTccagtgaagagaagagagctC
	TA003955-1138	K3	1A	499.622	common	gttaCtttgattcacattagggcT	A	G
					forward_1	GAAGGTGACCAAGTTCATGCTtgcatgttgatCcaccacaA
					forward_2	GAAGGTCGGAGTCAACGGATTtgcatgttgatCcaccacaG
	wsnp_JD_c6544_7697578	K9	1A	514.138	common	ggGatcgtcttgagcacaC	A	G
					forward_1	GAAGGTGACCAAGTTCATGCTgcGattagccAtatcccGtT
					forward_2	GAAGGTCGGAGTCAACGGATTgcGattagccAtatcccGtC
	BS00022482_51	K13	1B	5.17612	common	TtctcagtagccgcccatT	T	C
					forward_1	GAAGGTGACCAAGTTCATGCTtccaccatactgctacaccaT
					forward_2	GAAGGTCGGAGTCAACGGATTtccaccatactgctacaccaC
	wsnp_BE405749B_Ta_2_1	K19	1B	9.07826	common	gcacaaattttccaactgggC	T	C
					forward_1	GAAGGTGACCAAGTTCATGCTaCttttattccttcagcaaagtgtA
					forward_2	GAAGGTCGGAGTCAACGGATTaCttttattccttcagcaaagtgtG
	wsnp_Ex_c5780_10153638	K20	1B	26.1861	common	cacagtgctgaggctggtag	A	G
					forward_1	GAAGGTGACCAAGTTCATGCTgctggccaaacttttcttcaT
					forward_2	GAAGGTCGGAGTCAACGGATTgctggccaaacttttcttcaC
	wsnp_Ku_c2620_4980121	K21	1B	26.1855	common	atccaggtgcttggtccaac	T	C
					forward_1	GAAGGTGACCAAGTTCATGCTagacactttgtttgtgggaagT
					forward_2	GAAGGTCGGAGTCAACGGATTagacactttgtttgtgggaagC
	wsnp_Ra_c12773_20367106	K39	7A	731.27	common	agaTcaggctggCcaTTgTA	A	G
					forward_1	GAAGGTGACCAAGTTCATGCTgtcGttgtaagattgcaaaccT
					forward_2	GAAGGTCGGAGTCAACGGATTgtcGttgtaagattgcaaaccC
	Ra_c956_2318	K40	7A	733.362	common	atgatagtcctgcgaactgc	T	C
					forward_1	GAAGGTGACCAAGTTCATGCTccttgttgttttcttcaaagcttT
					forward_2	GAAGGTCGGAGTCAACGGATTccttgttgttttcttcaaagcttC
	Kukri_c18055_1740	K41	7A	736.518	common	gccttgaactcctcgatgaaat	T	C
					forward_1	GAAGGTGACCAAGTTCATGCTacccatgccatatgcgcA
					forward_2	GAAGGTCGGAGTCAACGGATTacccatgccatatgcgcG
	Ex_c25027_535	K43	7D	14.4268	common	aggctggatcctaccatggt	T	C
					forward_1	GAAGGTGACCAAGTTCATGCTgagtgtggacagcgatgcT
					forward_2	GAAGGTCGGAGTCAACGGATTgagtgtggacagcgatgcC
	Reference:
	Muellner, A.E., Buerstmayr, M., Eshonkulov, B. et al. (2021) Comparative mapping and validation of multiple disease resistance QTL for simultaneously controlling common and dwarf bunt in bread wheat. Theor. Appl. Genet. 134, 489–503. https://doi.org/10.1007/s00122-020-03708-8

## Sheet: Table S3
	Table S3 Progeny of multi-parent breeding lines subjected to marker-assisted selection. For each cross, the number of F1 plants tested, the putative bunt resistance QTL harboured by these lines and KASP markers used for selection of the respecitve loci as well as the final number of positively selected lines are indicated. Mbp-positions are based on IWGSC RefSeq v1.0
	Cross	F1 (n)	Putative QTL (chromosome)	KASP-markers	Mbp-position	Selected plants/lines (n)
	516_EX1	14	1A	RAC875_rep_c112044_340	498.811	4
				TA003955-1138	499.622
				wsnp_JD_c6544_7697578	514.138
			1B	BS00022482_51	5.17612
				wsnp_Ku_c2620_4980121	26.1855
			7D	Ex_c25027_535	14.4268
	517_EX2	14	1A	RAC875_rep_c112044_340	498.811	2
				TA003955-1138	499.622
				wsnp_JD_c6544_7697578	514.138
			1B	wsnp_Ku_c2620_4980121	26.1855
			7D	Ex_c25027_535	14.4268
	518_EX3	14	1A	RAC875_rep_c112044_340	498.811	3
				TA003955-1138	499.622
			1B	wsnp_Ku_c2620_4980121	26.1855
			7D	Ex_c25027_535	14.4268
	521_EX8	14	1A	RAC875_rep_c112044_340	498.811	4
				wsnp_JD_c6544_7697578	514.138
			1B	BS00022482_51	5.17612
				wsnp_BE405749B_Ta_2_1	9.07826
				wsnp_Ku_c2620_4980121	26.1855
			7D	Ex_c25027_535	14.4268
	522_EX9	14	1A	RAC875_rep_c112044_340	498.811	2
				wsnp_JD_c6544_7697578	514.138
			1B	BS00022482_51	5.17612
				wsnp_Ku_c2620_4980121	26.1855
			7A	Ra_c956_2318	733.362
			7D	Ex_c25027_535	14.4268
	527_EX14	14	1A	RAC875_rep_c112044_340	498.811	2
				wsnp_JD_c6544_7697578	514.138
			1B	BS00022482_51	5.17612
				wsnp_BE405749B_Ta_2_1	9.07826
	528_EX15	14	1A	TA003955-1138	499.622	2
			1B	BS00022482_51	5.17612
				wsnp_Ku_c2620_4980121	26.1855
	534_EX21	14	1A	RAC875_rep_c112044_340	498.811	3
				TA003955-1138	499.622
				wsnp_JD_c6544_7697578	514.138
			1B	BS00022482_51	5.17612
				wsnp_Ku_c2620_4980121	26.1855
			7D	Ex_c25027_535	14.4268
	559_EX6	14	1A	RAC875_rep_c112044_340	498.811	4
				wsnp_JD_c6544_7697578	514.138
			1B	BS00022482_51	5.17612
				wsnp_Ku_c2620_4980121	26.1855
			7A	wsnp_Ra_c12773_20367106	731.27
	561_EX13	8	1A	RAC875_rep_c112044_340	498.811	2
				wsnp_JD_c6544_7697578	514.138

## Sheet: Table S4
	Table S4 Common bunt incidence (%) for genotypes of the bunt differential set across four years and two locations: Austria (Tulln an der Donau, AT) in 2021 and 2022; Czech Republic (Prague, CZ) in 2019, 2020 and 2021. Accession codes refer to the USDA-ARS Germplasm Resources Information Network (GRIN) (see https://www.ars-grin.gov/) and GRIN Czech for cv. 'Capo' (https://grinczech.vurv.cz/gringlo…
	Bt gene	Genotype	Accession	AT 2021	AT 2022	CZ 2019	CZ 2020	CZ 2021
	susceptible	Capo	01C0104425	70	91.5	-	-	-
	Bt0	Heines VII	PI 209794	-	-	50	21.3	50.9
	Bt1	Sel. 2092	PI 554101	0	0	19.9	60	39.9
	Bt2	Sel. 1102	PI 554097	56	96	6.7	18.6	15.5
	Bt3	Ridit	CItr 6703	10.3	18	1.6	34.5	11.9
	Bt4	Turkey	PI 11610	1.3	0	32	54.6	60.6
	Bt5	Hohenheimer	CItr 11458	0.7	10	30.2	37.6	63
	Bt6	Rio	CItr 10061	1.7	1	3.7	10.7	21.8
	Bt7	Sel 50077	PI 554100	35.3	98	36	11.6	48.2
	Bt8	M72-1250	PI 554120	1	0	0	0	0
	Bt9	R63-6968	PI 554099	9	6	0.2	0.4	0
	Bt10	R63-6982	PI 554118	32.7	44	0	0	0
	Bt11	M82-2123	PI 554119	0	0	0	0	8.2
	Bt12	1696	PI 119333	0	0	0	0	0
	Bt13	Thule III	PI 181463	19.7	22	0	0	0
	BtP	7838	PI 173437	0	20	0	0	0
